# Supplementary material for: Early cellular events of osteomucosal healing in the tooth extraction socket
Source: PLoS One. 2025 Aug 14;20(8):e0328459. doi: 10.1371/journal.pone.0328459 (PMC12352774; doi:10.1371/journal.pone.0328459)
Supplement: S1 Table — (XLSX) [file pone.0328459.s001.xlsx]

## Sheet: Sheet1
Day	Area (mm2)	Mean	Min	Max	Perimeter (mm)
Day0-1	106.357	34.431	11	92	41.3
Day0-1	134.363	40.872	10	125	44.239
Day0-2	90.742	31.378	9	155	37.594
Day0-2	98.35	31.691	6	187	42.07
Day0-3	109.31	34.763	9	139	43.194
Day0-3	64.115	43.656	11	155	36.187
Day1-1	90.343	49.921	15	190	40.53
Day1-1	97.191	71.047	33	192	39.685
Day1-2	90.216	42.717	13	161	37.846
Day1-2	101.316	61.021	24	165	39.782
Day1-3	100.75	44.616	11	109	39.794
Day1-3	75.422	41.277	8	131	36.362
Day2-1	67.682	57.029	28	162	35.876
Day2-1	61.56	59.994	21	141	32.228
Day2-2	69.942	74.855	34	183	33.941
Day2-2	57.981	69.809	25	202	35.12
Day2-3	77.343	77.828	34	198	36.929
Day2-3	55.992	67.142	17	178	32.102
Day3-1	77.737	62.385	22	144	38.595
Day3-1	57.798	68.049	24	132	31.153
Day3-2	36.89	59.145	19	164	28.498
Day3-2	34.403	70.716	27	165	25.505
Day3-3	35.324	46.871	12	136	25.301
Day3-3	64.768	66.325	29	105	35.336
Day4-1	39.166	53.018	20	89	27.851
Day4-1	39.819	52.682	20	91	30.694
Day4-2	76.506	70.788	30	196	36.075
Day4-2	102.706	68.324	15	158	41.538
Day4-3	66.124	80.683	27	163	33.227
Day4-3	76.39	65.873	26	158	38.266
Day5-1	78.662	73.588	40	110	38.811
Day5-1	29.82	90.123	32	117	28.289
Day5-2	42.996	74.091	27	121	25.961
Day5-2	37.34	92.582	58	163	26.555
Day5-3	28.552	83.806	12	111	28.5
Day5-3	20.123	86.773	43	125	20.198
Day6-1	23.483	69.221	43	113	22
Day6-1	16.584	63.196	41	89	17.803
Day6-2	33.909	78.803	36	119	26.196
Day6-2	20.063	78.781	57	105	21.805
Day6-3	30.25	78.474	29	166	28.274
Day6-3	30.437	87.515	36	154	25.8
Day7-1	19.238	105.509	64	185	22.873
Day7-1	17.349	95.104	25	174	18.696
Day7-2	9.888	80.871	55	130	15.163
Day7-2	6.289	72.264	47	101	12.692
Day7-3	7.301	57.446	28	95	11.34
Day7-3	0				0
