# Supplementary material for: Early cellular events of osteomucosal healing in the tooth extraction socket
Source: PLoS One. 2025 Aug 14;20(8):e0328459. doi: 10.1371/journal.pone.0328459 (PMC12352774; doi:10.1371/journal.pone.0328459)
Supplement: S2 Table — (XLSX) [file pone.0328459.s002.xlsx]

## Sheet: Sheet1
wound healing revision_within socket
Day	Sample No.	L/R			birefringence color (um2, area)				Total socket area	birefringence color (%, area)		birefringence color (average)
					yellow-red		Green			yellow-red	Green	yellow-red	Green
					thick fibers; collagen type I		thin fibers; collagen type III			thick fibers; collagen type I	thin fibers; collagen type III	thick fibers; collagen type I	thin fibers; collagen type III
0	1	R			4478.51		2.479		244667	1.83045	0.00101321	1.67562	0.00384335
0	1	L			1660.33		1.536		97263.6	1.70704	0.00157921
0	1	R			3954.55		0.826		266000	1.48667	0.000310526
0	2	L			3068.59		13.223		120762	2.54103	0.0109496
0	2	R			3647.93		1.653		215284	1.69447	0.000767822
0	3	R			2921.49		7.438		208291	1.4026	0.00357097
0	3	R			2125.62		17.355		199207	1.06704	0.00871206
1	1	L			4185.12		72.727		251169	1.66626	0.0289555	1.83142	0.131823
1	1	R			2305.78		263.636		239449	0.962955	0.110101
1	1	L			4878.51		160.331		245214	1.98949	0.0653841
1	1	R			1660.33		358.678		252158	0.658449	0.142243
1	2	L			5019.01		568.595		191786	2.61698	0.296474
1	2	R			5002.48		48.76		226731	2.20635	0.0215056
1	2	L			3895.04		102.479		192247	2.02606	0.0533059
1	2	R			9281.82		242.975		225501	1.72728	0.107749
1	3	L			3413.22		718.182		229142	1.48957	0.313422
1	3	R			4929.75		205.785		174836	2.81964	0.117701
1	3	L			4147.93		660.331		223919	1.85243	0.294897
1	3	R			3711.57		57.025		189217	1.96155	0.0301374
2	1	L			CANNOT							3.90912	0.313171
2	1	R			4998.35		597.521		290571	1.72018	0.205637
2	1	L			CANNOT
2	1	R			6991.74		333.884		246716	2.83392	0.135331
2	1	L			9351.24		144.628		249929	3.74156	0.0578677
2	2	R			15575.2		1035.54		256573	6.07048	0.403604
2	2	L			7947.11		285.95		277352	2.86535	0.1031
2	2	R			16247.1		2958.68		250599	6.4833	1.18064
2	3	L			10288.4		508.264		228881	4.4951	0.222065
2	3	L			7268.6		467.769		237299	3.06305	0.197122
3	1	L			5452.13		517.355		229206	2.37871	0.225716	1.68634	0.276633
3	1	R			1484.3		892.562		327045	0.453851	0.272917
3	1	L			5328.1		1550.41		229206	2.32459	0.676428
3	1	R			1041.32		820.661		360154	0.289133	0.227864
3	2	L			6028.1		246.281		278775	2.16235	0.0883439
3	2	L			6497.52		436.364		258925	2.50942	0.168529
4	1	L			8314.88		1412.4		237095	3.50698	0.595709	2.07317	1.17566
4	1	L			CANNOT
4	2	L			4890.08		4861.98		264850	1.84636	1.83575
4	2	R			CANNOT
4	2	L			4847.11		5028.93		267688	1.81073	1.87865
4	2	R			CANNOT
4	3	L			3962.81		1002.44		299611	1.32265	0.334581
4	3	L			5497.52		3609.09		292559	1.87912	1.23363
5	1	L			31549.6		9718.18		286136	11.0261	3.39635	4.62434	1.3362
5	1	R			6740.5		3599.17		267288	2.52181	1.34655
5	1	L			11002.5		5697.52		293806	3.74481	1.93921
5	1	R			CANNOT
5	2	L			8320.66		1953.72		236705	3.5152	0.825382
5	2	R			CANNOT
5	2	L			13923.1		2320.66		222986	6.24395	1.04072
5	2	R			CANNOT
5	3	R			4026.45		500.826		154234	2.61061	0.324719
5	3	R			4784.3		848.822		176677	2.70794	0.480438
6	3	L			17199.2		3025.62		192680	8.92628	1.57028	10.6442	1.53733
6	3	R			31667.8		6185.95		298127	10.6222	2.07494
6	3	L			21095		2069.42		194285	10.8578	1.06515
6	3	R			33657		3979.34		276545	12.1705	1.43895
7	2	L			29226.4		6945.45		218139	13.3981	3.18396	15.4987	3.50214
7	2	R			32369.4		8891.74		258428	12.5255	3.4407
7	2	L			32744.6		6428.1		215683	15.1819	2.98035
7	2	R			38345.5		8276.03		264660	14.4886	3.12704
7	3	L			31366.1		4633.06		257148	12.1977	1.80171
7	3	R			46005.8		11828.1		182559	25.2005	6.47907
