# Supplementary material for: Early cellular events of osteomucosal healing in the tooth extraction socket
Source: PLoS One. 2025 Aug 14;20(8):e0328459. doi: 10.1371/journal.pone.0328459 (PMC12352774; doi:10.1371/journal.pone.0328459)
Supplement: S3 Table — (XLSX) [file pone.0328459.s003.xlsx]

## Sheet: M root
raw data
File #		X	Y	Z(top)	Z(bottom)	VOI	TV	BV	TV/BV
D0-1	Lt	120	112	610	535	75	0.09867	1e-05	0.01273
	Rt	443	112	615	540	75	0.10368	2e-05	0.02406
D0-2	Lt	141	95	651	576	75	0.09821	0	0.00289
	Rt	419	98	651	576	75	0.10032	0	0
D0-3	Rt	90	149	593	518	75	0.10688	0	0.00288
D1-1	Lt	127	119	561	486	75	0.09777	4e-05	0.03602
	Rt	410	119	559	484	75	0.09345	1e-05	0.00865
D1-2	Lt	129	109	606	531	75	0.10988	2e-05	0.02014
	Rt	418	109	607	532	75	0.10334	1e-05	0.00706
D1-3	Lt	137	114	534	459	75	0.09872	0	0
	Rt	425	105	535	460	75	0.1025	0	0.00016
D2-1	Lt	119	137	604	529	75	0.10405	1e-05	0.00657
	Rt	409	137	604	529	75	0.10493	1e-05	0.01279
D2-2	Lt	148	121	607	532	75	0.12431	1e-05	0.00587
	Rt	428	123	612	537	75	0.12197	2e-05	0.01688
D2-3	Lt	121	133	610	535	75	0.11503	0	0
	Rt	413	133	609	534	75	0.11944	0	0.00272
D3-1	Lt	136	102	562	487	75	0.11798	0.0063	5.33859
	Rt	104	126	582	507	75	0.09807	0	0.00238
D3-2	Lt	119	99	604	529	75	0.07433	3e-05	0.03418
	Rt	115	134	609	534	75	0.14838	0	0.00011
D3-3	Lt	127	153	583	508	75	0.09186	0	0
	Rt	86	132	600	525	75	0.09107	0	0
D4-1	Lt	133	147	521	446	75	0.10971	1e-05	0.01274
	Rt	441	147	517	442	75	0.10124	0	0.00082
D4-2	Lt	140	89	521	446	75	0.12983	1e-05	0.00392
	Rt	437	91	521	446	75	0.11592	0	0.00273
D4-3	Lt	122	106	505	430	75	0.1015	0	0.00066
	Rt	425	117	503	428	75	0.10161	0	0.00016
D5-1	Lt	120	128	592	517	75	0.11721	9e-05	0.07645
	Rt	411	128	584	509	75	0.10292	1e-05	0.01162
D5-2	Lt	125	124	532	457	75	0.11877	4e-05	0.03361
	Rt	418	136	529	454	75	0.10662	4e-05	0.03809
D5-3	Lt	131	107	546	471	75	0.12922	0.00018	0.13814
	Rt	415	111	547	472	75	0.1209	0.00066	0.5446
D6-1	Lt	155	108	609	534	75	0.10927	0	0.00358
	Rt	75	131	604	529	75	0.13658	0.00215	1.57712
D6-2	Lt	127	165	546	471	75	0.09843	2e-05	0.01852
	Rt	415	173	550	475	75	0.10414	0	0.00336
D6-3	Lt	134	129	554	479	75	0.1254	0.00145	1.15434
	Rt	422	149	557	482	75	0.12186	0.00017	0.14111
D7-1	Rt	421	109	441	366	75	0.11094	0.01292	11.6471
D7-2	Lt	133	107	445	370	75	0.11687	0.00474	4.05979
	Rt	423	123	451	376	75	0.12272	0.00678	5.52733
D7-3	Lt	120	145	483	408	75	0.12152	0.0092	7.572
	Rt	408	145	481	406	75	0.11873	0.00808	6.80172

## Sheet: DB root
raw data
File #		X	Y	Z(top)	Z(bottom)	VOI	TV	BV	BV/TV
D0-1	Lt	120	112	611	541	70	0.08632	0	0
	Rt	443	112	613	543	70	0.08707	0	0
D0-2	Lt	141	95	648	578	70	0.09056	3e-05	0.03286
	Rt	419	98	645	575	70	0.07917	0	0
D0-3	Rt	90	149	590	520	70	0.09675	0	0
D1-1	Lt	127	119	554	484	70	0.09091	2e-05	0.01735
	Rt	410	119	551	481	70	0.09347	3e-05	0.02755
D1-2	Lt	129	109	602	532	70	0.09052	2e-05	0.02551
	Rt	418	109	602	532	70	0.09025	0	0.00051
D1-3	Lt	137	114	527	457	70	0.08634	0	0.01647
	Rt	425	105	530	460	70	0.08509	0	0.00039
D2-1	Lt	119	137	593	523	70	0.08694	0.0001	0.1192
	Rt	409	137	597	527	70	0.09843	2e-05	0.02534
D2-2	Lt	148	121	604	534	70	0.09581	1e-05	0.00561
	Rt	428	123	602	532	70	0.087	1e-05	0.00685
D2-3	Lt	121	133	606	536	70	0.09133	0	0.00018
	Rt	413	133	598	528	70	0.08436	0.0001	0.00677
D3-1	Lt	136	102	550	480	70	0.06367	2e-05	0.02472
	Rt	104	126	577	507	70	0.11112	2e-05	0.01396
D3-2	Lt	119	99	601	531	70	0.09002	2e-05	0.02583
	Rt	115	134	601	531	70	0.12099	1e-05	0.00718
D3-3	Lt	127	153	578	508	70	0.09793	2e-05	0.01678
	Rt	86	132	601	531	70	0.08244	0	0
D4-1	Lt	133	147	516	446	70	0.11557	0	0.00202
	Rt	441	147	505	435	70	0.10888	0	0
D4-2	Rt	437	91	513	443	70	0.09697	0	0.00237
D4-3	Lt	122	106	497	427	70	0.10003	0.00012	0.11727
	Rt	425	117	494	424	70	0.08473	1e-05	0.01285
D5-1	Lt	120	128	587	517	70	0.10122	0.00224	2.21299
	Rt	411	128	582	512	70	0.09572	0	0
D5-2	Lt	125	124	527	457	70	0.09317	9e-05	0.09244
	Rt	418	136	519	449	70	0.09754	0	0.00034
D5-3	Lt	131	107	535	465	70	0.10355	0	0.00109
	Rt	415	111	540	470	70	0.10366	1e-05	0.01427
D6-1	Lt	155	108	607	537	70	0.09349	0.0006	0.63698
	Rt	75	131	596	526	70	0.12164	5e-05	0.04308
D6-2	Lt	127	165	544	474	70	0.10094	7e-05	0.07275
	Rt	415	173	542	472	70	0.11259	8e-05	0.06802
D6-3	Rt	422	149	551	481	70	0.09668	0.00757	7.82529
D7-1	Rt	421	109	442	372	70	0.10699	0.02534	23.685
D7-2	Lt	133	107	438	368	70	0.10236	0.02642	25.8129
	Rt	423	123	450	380	70	0.09339	0.00317	3.39954
D7-3	Lt	120	145	477	407	70	0.09696	0.01215	12.5275
	Rt	408	145	473	403	70	0.08628	0.03073	35.616
