# Supplementary material for: Early cellular events of osteomucosal healing in the tooth extraction socket
Source: PLoS One. 2025 Aug 14;20(8):e0328459. doi: 10.1371/journal.pone.0328459 (PMC12352774; doi:10.1371/journal.pone.0328459)
Supplement: S4 Table — (XLSX) [file pone.0328459.s004.xlsx]

## Sheet: TRAP+count
WH_TRAP+ counts for figure
mouse	slide number	side	osteoclast count	Perimeter	Perimeter (mm)	OC/mm
D0-1	8	L	0	22275.5	22.2755	0
D0-1	8	R	0	28089.1	28.0891	0
D0-2	7	L	0	24991.7	24.9917	0
D0-2	7	R	0	23359.6	23.3596	0
D0-3	8	L	0	23538.6	23.5386	0
D0-3	8	R	0	28848.2	28.8482	0
D1-1	8	L	0	27267.7	27.2677	0
D1-1	8	R	1	25268.5	25.2685	0.039575
D1-2	8	L	2	24177.8	24.1778	0.0827207
D1-2	8	R	2	25612	25.612	0.0780883
D1-3	4	L	2	32961.4	32.9614	0.0606771
D1-3	4	R	0	25505.3	25.5053	0
D2-1	6	L	9	28441.2	28.4412	0.316442
D2-1	6	R	10	33739.7	33.7397	0.296387
D2-2	7	L	5	30691.2	30.6912	0.162913
D2-2	7	R	9	30135.1	30.1351	0.298655
D2-3	6	L	5	27748.1	27.7481	0.180193
D2-3	6	R	8	28645.5	28.6456	0.279275
D3-1	7	L	4	23169.2	23.1692	0.172643
D3-1	7	R	5	30517.6	30.5176	0.16384
D3-2	6	L	13	33165.7	33.1657	0.391971
D3-2	6	R	9	21923.2	21.9232	0.410524
D3-3	5	L	3	27195.8	27.1958	0.110311
D3-3	5	R	1	9012.64	9.01264	0.110955
D4-1	8	L	23	35511.5	35.5115	0.647677
D4-1	8	R	21	34989	34.989	0.600188
D4-2	8	L	12	28751.7	28.7517	0.417367
D4-2	8	R	14	35264	35.264	0.397006
D4-3	6	L	16	37245	37.245	0.429588
D4-3	6	R	19	30910.5	30.9105	0.614678
D5-1	7	L	35	34480.2	34.4802	1.01508
D5-1	7	R	18	31198.4	31.1984	0.576953
D5-2	10	L	24	31517	31.517	0.761494
D5-2	10	R	24	35004.9	35.0049	0.685618
D5-3	7	L	29	23579.4	23.5794	1.22989
D5-3	7	R	18	32554.6	32.5546	0.552917
D6-1	9	L	18	26905.9	26.9059	0.668998
D6-1	9	R	28	32190.3	32.1903	0.869826
D6-2	3	L	25	28383.3	28.3833	0.880801
D6-2	3	R	28	32010.2	32.0102	0.87472
D6-3	9	L	20	30815.1	30.8151	0.649033
D6-3	9	R	19	33638.2	33.6382	0.564834
D7-1	6	L	24	27311.2	27.3112	0.878762
D7-1	6	R	26	30448.8	30.4488	0.853893
D7-2	11	L	13	34422.5	34.4225	0.37766
D7-2	11	R	23	27432	27.432	0.838438
D7-3	10	L	15	23634.1	23.6341	0.634677
D7-3	10	R	18	35040	35.04	0.513699
